# Supplementary material for: Innovative Approach in the Cryogenic Freezing Medium for Mesenchymal Stem Cells
Source: Biomolecules. 2022 Apr 20;12(5):610. doi: 10.3390/biom12050610 (PMC9138570; doi:10.3390/biom12050610)
Supplement: Supplementary file 1 [file biomolecules-12-00610-s001.zip]

Archive with 1 entries (1 files):
- biomolecules-1697099-supplementary.pdf
